# Supplementary material for: Novel kinase fusion transcripts found in endometrial cancer
Source: Sci Rep. 2015 Dec 22;5:18657. doi: 10.1038/srep18657 (PMC4687039; doi:10.1038/srep18657)
Supplement: Supplementary Table S1 [file srep18657-s2.xls]

## Sheet: endometrium_metrics_edit.txt
Supplementary Table S1. The detail of RNA sequencing data from 25 endometrial cancer cell lines
Sample	Site Primary	Histology	Histo Subtype	Read.Length	Mapped	Mapping.Rate	Mapped.Pairs	Mapped.Unique	Genes.Detected	Transcripts.Detected	rRNA	rRNA.rate
G25239.MFE-296.1	endometirum	carcinoma	adenocarcinoma	101	186110275	0.895759	88314275	124929611	23160	122419	1105990	0.00532319
G26218.HEC-1-A.2	endometirum	carcinoma	adenocarcinoma	101	164501264	0.875188	76721464	115277764	22625	119400	1441099	0.00766701
G26254.EFE-184.2	endometirum	carcinoma	NS	101	163848705	0.880111	76543793	90839759	22940	122793	6820470	0.036636
G27259.AN3_CA.1	endometirum	carcinoma	adenocarcinoma	101	169099393	0.89579	79716791	127893303	23008	118857	1986439	0.010523
G27265.SNG-M.1	endometirum	carcinoma	adenocarcinoma	101	136588308	0.89485	64411682	98582611	21826	117552	3060543	0.020051
G27326.EN.1	endometirum	carcinoma	NS	101	141207767	0.712938	56057078	96020690	24739	125876	631243	0.00318706
G27372.COLO_684.1	endometirum	carcinoma	adenocarcinoma	101	173216221	0.738011	69225824	113856631	24628	126916	2522125	0.0107459
G27455.RL95-2.2	endometirum	carcinoma	mixed_adenosquamous_carcinoma	101	170265991	0.864708	79163388	123195917	22314	118495	796061	0.00404285
G27464.SNU-1077.2	endometirum	carcinoma	carcinosarcoma-malignant_mesodermal_mixed_tumor	101	205954653	0.873872	95908052	117736605	24523	127440	9200228	0.0390368
G27490.SNU-685.2	endometirum	carcinoma	carcinosarcoma-malignant_mesodermal_mixed_tumor	101	167908896	0.872485	77985396	112727103	22214	120695	2357961	0.0122524
G28003.MFE-319.1	endometirum	carcinoma	adenocarcinoma	101	111109676	0.906636	53258412	83981417	21352	116999	799985	0.00652774
G28011.KLE.1	endometirum	carcinoma	adenocarcinoma	101	128542784	0.923756	61767203	91554378	22758	123533	1115935	0.00801953
G28057.JHUEM-3.1	endometirum	carcinoma	adenocarcinoma	101	141265838	0.922352	67883053	110699102	24043	127799	1183456	0.00772702
G28078.JHUEM-2.1	endometirum	carcinoma	adenocarcinoma	101	128916583	0.921663	61865283	100420074	21009	114563	398028	0.00284562
G28083.MFE-280.1	endometirum	carcinoma	adenocarcinoma	101	136891175	0.918902	65661454	102374483	24228	126877	887004	0.00595414
G28091.JHUEM-7.1	endometirum	carcinoma	adenocarcinoma	101	134967714	0.924116	64957503	86892646	21483	116674	1344170	0.00920345
G28823.HEC-6.3	endometirum	carcinoma	adenocarcinoma	101	155890876	0.904386	74166969	127512058	22476	117622	906509	0.00525902
G28824.HEC-265.3	endometirum	carcinoma	adenocarcinoma	101	168230263	0.908932	80292043	120947796	22195	116413	2593599	0.014013
G28826.HEC-151.3	endometirum	carcinoma	adenocarcinoma	101	165728380	0.90973	79075008	114331173	22148	117517	959793	0.00526858
G28832.HEC-108.3	endometirum	carcinoma	adenocarcinoma	101	176742081	0.90427	84080802	133297179	23740	119865	2423582	0.0123998
G28871.HEC-59.3	endometirum	carcinoma	adenocarcinoma	101	143531761	0.906678	68319796	113198147	22925	121185	949551	0.00599824
G28875.Ishikawa__Heraklio__02_ER-.3	endometirum	carcinoma	adenocarcinoma	101	163438484	0.907657	77925893	121819704	23625	124965	1099542	0.00610632
G28877.HEC-1-B.3	endometirum	carcinoma	adenocarcinoma	101	182529393	0.90866	87213772	126337635	23181	121590	3320124	0.0165281
G28878.HEC-251.3	endometirum	carcinoma	adenocarcinoma	101	149700801	0.908142	71383251	105875136	23113	121765	3126421	0.0189661
G28882.HEC-50B.3	endometirum	carcinoma	adenocarcinoma	101	176549080	0.905982	84144350	129033594	22766	120762	818010	0.00419771
