# Supplementary material for: Novel kinase fusion transcripts found in endometrial cancer
Source: Sci Rep. 2015 Dec 22;5:18657. doi: 10.1038/srep18657 (PMC4687039; doi:10.1038/srep18657)
Supplement: Supplementary Table S2 [file srep18657-s3.xls]

## Sheet: Supplementary Table S2
Supplementary Table S2. All of fusion transcripts in endometrial cancer cell lines
cell line	5' Gene	3' Gene	fusion transcript	3' gene CN	5' gene CN	Discordant_n	JSR_n	perfectJSR_n	5' gene kinase	3' gene kinase	intact kinase domain	5' gene chromatin modifer	3' gene chromatin modifer	Previously found in TCGA Fusion gene Data Portall	5' gene chromosome	3' gene chromosome	Junc_n	distance (bp)	Position_Consist	Junction	Identity	Align_Len	Evalue	BitScore	5' gene TAF	3' gene TAF	frame
EN	FUZ	LMTK3	FUZ_LMTK3	2	-1	2	2	2	no	yes	yes	no	no	no	19	19	1	1298241	YES	FUZ:19:50311671_LMTK3:19:49013430	94.12	17	0.085	26.5	0.0035	0.2222	Out-of-frame
HEC59	CAPZA2	MET	CAPZA2_MET	0	1	8	27	23	no	yes	yes	no	no	yes	7	7	4	107295	PARTIALLY	CAPZA2:7:116502704_MET:7:116395409	85.71	28	0.16	26.5	0.0033	0.0269	In-frame
HEC59	ST7	MET	ST7_MET	0	1	3	5	3	no	yes	yes	no	no	yes	7	7	3	222023	PARTIALLY	ST7:7:116593745_MET:7:116339125	100	13	0.69	24.7	0.0077	0.0026	Out-of-frame
MFE280	PIK3R3	MKNK1	PIK3R3_MKNK1	2	1	3	3	3	no	yes	yes	no	no	no	1	1	1	502687	YES	PIK3R3:1:46546314_MKNK1:1:47049001	100	14	0.16	26.5	0.0159	0.0175	Out-of-frame
EFE184	RP11-47I22.3	PRKCH	RP11-47I22.3_PRKCH	NA	1	3	7	5	no	yes	yes	no	no	yes	14	14	1	179535	YES	RP11-47I22.3:14:62037478_PRKCH:14:61857943	100	12	0.58	22.9	0.14	0.2333	In-frame
MFE319	HIF1A	PRKCH	HIF1A_PRKCH	NA	NA	3	1	1	no	yes	no	no	no	yes	14	14	1	166764	PARTIALLY	HIF1A:14:62162557_PRKCH:14:61995793	100	13	0.5	24.7	0.0011	0.0071	In-frame
JHUEM3	CPQ	PRKDC	CPQ_PRKDC	2	2	16	44	39	no	yes	yes	no	no	no	8	8	1	49101188	YES	AC010859.1:8:97797558_PRKDC:8:48696370	94.44	18	0.077	28.3	0.2037	0.0324	In-frame
AN3CA	VGLL4	PRKG1	VGLL4_PRKG1	-2	1	19	21	17	no	yes	yes	no	no	no	3	10	3	inter-chromosomal	PARTIALLY	VGLL4:3:11684911_PRKG1:10:53227483	100	13	0.92	24.7	0.2346	0.1881	In-frame
HEC59	BMPR2	NOP58	BMPR2_NOP58	1	-1	3	3	3	yes	no	no	no	no	yes	2	2	1	99600	YES	BMPR2:2:203242273_NOP58:2:203142673	100	13	0.83	24.7	0.0102	0.0031	Out-of-frame
HEC59	CDK17	C12orf63	CDK17_C12orf63	0	NA	6	8	7	yes	no	no	no	no	no	12	12	1	100848	YES	CDK17:12:96793764_C12orf63:12:96894612	90.48	21	0.034	30.1	0.0777	0.3636	5UTR-CDS
EN	SRPK2	PUS7	SRPK2_PUS7	2	2	25	81	65	yes	no	no	no	no	yes	7	7	3	70611	PARTIALLY	SRPK2:7:105029095_PUS7:7:105099706	100	13	0.46	24.7	0.2409	0.2557	In-frame
SNU685	R3HDM2	CTDSP2	R3HDM2_CTDSP2	1	2	72	519	442	no	no		no	no	no	12	12	2	433847	PARTIALLY	R3HDM2:12:57789532_CTDSP2:12:58223379	100	14	0.21	26.5	0.785	0.4922	5UTR-CDS
EN	PDHX	CAT	PDHX_CAT	2	2	125	353	278	no	no		no	no	yes	11	11	4	467379	PARTIALLY	PDHX:11:34953031_CAT:11:34485652	93.33	15	0.71	22.9	0.2895	0.653	In-frame
EFE184	NPRL3	LUC7L	NPRL3_LUC7L	1	0	124	247	214	no	no		no	no	yes	16	16	1	70213	PARTIALLY	NPRL3:16:169125_LUC7L:16:239338	84	25	0.22	24.7	0.5477	0.494	CDS-3UTR
EFE184	NME6	FBLN2	NME6_FBLN2	1	2	79	199	162	no	no		no	no	no	3	3	2	34665388	PARTIALLY	NME6:3:48338217_FBLN2:3:13672829	87.5	24	1.1	22.9	0.3356	0.1112	In-frame
KLE	SRSF5	KIAA0247	SRSF5_KIAA0247	1	1	32	181	156	no	no		no	no	no	14	14	6	63860	PARTIALLY	SRSF5:14:70233972_KIAA0247:14:70170112	100	13	0.54	24.7	0.0475	0.5208	5UTR-CDS
MFE319	HEATR7A	EXOSC4	HEATR7A_EXOSC4	NA	NA	30	90	80	no	no		no	no	no	8	8	1	99916394	YES	HEATR7A:8:145218751_EXOSC4:8:145135145	100	15	0.016	28.3	0.3488	0.1768	Out-of-frame
MFE280	C14orf43	FGD5	C14orf43_FGD5	1	1	17	89	75	no	no		no	no	no	14	3	4	inter-chromosomal	PARTIALLY	C14orf43:14:74253805_FGD5:3:14963425	100	15	0.14	28.3	0.6562	0.913	5UTR-CDS
HEC50B	PPP2R4	IFIH1	PPP2R4_IFIH1	0	1	43	89	79	no	no		no	no	no	9	2	3	inter-chromosomal	PARTIALLY	PPP2R4:9:131882889_IFIH1:2:163167443	100	13	0.36	24.7	0.1043	0.9341	In-frame
MFE319	HIRA	UFD1L	HIRA_UFD1L	NA	NA	138	81	65	no	no		no	no	no	22	22	2	10761	PARTIALLY	HIRA:22:19434901_UFD1L:22:19445662	93.75	16	0.26	24.7	0.3067	0.0592	5UTR-CDS
MFE280	RGL3	ECSIT	RGL3_ECSIT	-1	-1	30	79	59	no	no		no	no	yes	19	19	4	90630	PARTIALLY	RGL3:19:11526613_ECSIT:19:11617243	100	13	0.15	24.7	0.2707	0.3547	CDS-3UTR
HEC59	PSAT1	CEP78	PSAT1_CEP78	1	2	54	74	61	no	no		no	no	no	9	9	1	77781	PARTIALLY	PSAT1:9:80932720_CEP78:9:80854939	100	12	3	22.9	0.0132	0.2073	Out-of-frame
EFE184	MAP4	UBE2D2	MAP4_UBE2D2	0	1	22	66	56	no	no		no	no	no	3	5	2	inter-chromosomal	PARTIALLY	MAP4:3:48019355_UBE2D2:5:138979957	100	14	0.26	26.5	0.1082	0.0578	Out-of-frame
RL952	CNOT1	SLC38A7	CNOT1_SLC38A7	NA	NA	3	59	41	no	no		no	no	no	16	16	3	50513	PARTIALLY	CNOT1:16:58663632_SLC38A7:16:58714145	82.76	29	0.029	30.1	0.0459	0.0932	5UTR-5UTR
JHUEM7	HIF1A	RP11-47I22.4	HIF1A_RP11-47I22.4	0	NA	26	58	49	no	no		no	no	yes	14	14	2	62967	PARTIALLY	HIF1A:14:62187290_RP11-47I22.4:14:62124323	100	11	1.3	21.1	0.021	0.6196	NA
HEC50B	ARID1B	RPS20	ARID1B_RPS20	2	2	9	53	47	no	no		no	no	no	6	8	2	inter-chromosomal	YES	ARID1B:6:157358010_RPS20:8:56986718	100	13	0.53	24.7	0.1893	0.0007	In-frame
MFE280	CHMP6	RPTOR	CHMP6_RPTOR	-1	-1	20	49	35	no	no		no	no	no	17	17	1	40796	PARTIALLY	CHMP6:17:78972220_RPTOR:17:78931424	100	14	0.12	26.5	0.392	0.3182	In-frame
JHUEM3	CHD7	MED30	CHD7_MED30	0	2	17	48	44	no	no		no	no	no	8	8	4	56846901	PARTIALLY	CHD7:8:61693989_MED30:8:118540890	83.87	31	0.002	31.9	0.4409	0.1046	Out-of-frame
MFE280	KDM2A	SYT12	KDM2A_SYT12	0	1	20	48	40	no	no		yes	no	yes	11	11	1	99489	PARTIALLY	KDM2A:11:66888829_SYT12:11:66789340	100	14	0.3	26.5	0.3097	0.6957	CDS-5UTR
HEC50B	IPO8	ASPSCR1	IPO8_ASPSCR1	2	2	34	47	37	no	no		no	no	no	12	17	3	inter-chromosomal	PARTIALLY	IPO8:12:30843430_ASPSCR1:17:79966913	100	12	1.3	22.9	0.1364	0.171	Out-of-frame
JHUEM3	AC011498.1	DDX19B	AC011498.1_DDX19B	-1	-1	25	45	40	no	no		no	no	no	19	16	2	inter-chromosomal	PARTIALLY	AC011498.1:19:4472419_DDX19B:16:70346512	94.12	17	0.077	26.5	0.2609	0.15	In-frame
RL952	RARB	NGLY1	RARB_NGLY1	NA	NA	11	44	38	no	no		no	no	no	3	3	1	262988	YES	RARB:3:25542814_NGLY1:3:25805802	100	13	0.28	24.7	0.1366	0.2558	Out-of-frame
HEC6	SOCS4	WDHD1	SOCS4_WDHD1	2	2	37	40	35	no	no		no	no	no	14	14	3	21531	PARTIALLY	SOCS4:14:55498709_WDHD1:14:55477178	94.74	19	0.034	30.1	0.3933	0.1667	5UTR-CDS
JHUEM7	PHLDB1	ARCN1	PHLDB1_ARCN1	2	2	18	35	29	no	no		no	no	no	11	11	1	55445	PARTIALLY	PHLDB1:11:118509969_ARCN1:11:118454524	100	13	0.83	24.7	0.2448	0.0336	In-frame
JHUEM3	FAM49B	NKAIN3	FAM49B_NKAIN3	2	2	12	34	29	no	no		no	no	no	8	8	2	67382377	PARTIALLY	FAM49B:8:130874475_NKAIN3:8:63492098	100	12	0.54	22.9	0.0531	1	Out-of-frame
HEC59	CBLC	CEACAM16	CBLC_CEACAM16	2	2	10	30	25	no	no		no	no	no	19	19	1	86729	YES	CBLC:19:45293348_CEACAM16:19:45206619	93.75	16	0.083	24.7	0.2083	0.8571	Out-of-frame
MFE280	CDC42	CELA3A	CDC42_CELA3A	1	1	5	30	26	no	no		no	no	no	1	1	1	75580	YES	CDC42:1:22405076_CELA3A:1:22329496	86.96	23	0.07	24.7	0.0154	0.8333	Out-of-frame
SNU685	FAM60A	CACNA1C	FAM60A_CACNA1C	2	1	8	30	27	no	no		no	no	no	12	12	3	28781459	PARTIALLY	FAM60A:12:31440568_CACNA1C:12:2659109	94.12	17	0.42	26.5	0.0082	0.1923	Out-of-frame
HEC59	LSM12	HDAC5	LSM12_HDAC5	0	0	5	29	23	no	no		no	yes	no	17	17	5	20874	PARTIALLY	LSM12:17:42141169_HDAC5:17:42162043	100	14	0.13	26.5	0.0196	0.0487	In-frame
MFE280	COPB2	EMID2	COPB2_EMID2	2	2	11	28	23	no	no		no	no	no	3	7	1	inter-chromosomal	PARTIALLY	COPB2:3:139077840_EMID2:7:101192452	100	13	0.34	24.7	0.0159	0.224	Out-of-frame
KLE	SAMD4B	ECH1	SAMD4B_ECH1	2	2	20	28	22	no	no		no	no	no	19	19	1	565716	YES	SAMD4B:19:39873931_ECH1:19:39308215	88.24	17	0.7	22.9	0.0171	0.0013	In-frame
MFE280	GON4L	DDX19B	GON4L_DDX19B	2	2	9	27	23	no	no		no	no	no	1	16	1	inter-chromosomal	YES	GON4L:1:155790397_DDX19B:16:70346512	100	14	0.26	26.5	0.1915	0.1765	In-frame
JHUEM3	MED30	NCALD	MED30_NCALD	2	2	14	27	22	no	no		no	no	no	8	8	2	15801416	YES	MED30:8:118533292_NCALD:8:102731876	78.79	33	0.038	26.5	0.0665	0.3289	CDS-5UTR
JHUEM3	GRB10	LANCL2	GRB10_LANCL2	-1	0	18	26	26	no	no		no	no	no	7	7	3	4635902	PARTIALLY	GRB10:7:50823584_LANCL2:7:55459486	89.47	19	0.24	26.5	0.1275	0.2167	5UTR-CDS
HEC50B	SOLH	RAB11FIP3	SOLH_RAB11FIP3	2	2	2	26	22	no	no		no	no	no	16	16	2	62703	YES	SOLH:16:583998_RAB11FIP3:16:521295	90	20	0.067	28.3	0.24	0.0576	5UTR-CDS
JHUEM3	SLC20A2	NECAB1	SLC20A2_NECAB1	2	2	17	24	22	no	no		no	no	no	8	8	2	49533039	PARTIALLY	SLC20A2:8:42396681_NECAB1:8:91929720	90	20	0.69	24.7	0.3067	0.8519	NA
EFE184	CRTC3	IQGAP1	CRTC3_IQGAP1	0	-1	14	23	20	no	no		no	no	no	15	15	1	566976	YES	CRTC3:15:91150710_IQGAP1:15:90983734	94.12	17	0.38	26.5	0.5	0.1361	In-frame
MFE280	SMARCC1	CELSR3	SMARCC1_CELSR3	2	2	9	23	18	no	no		yes	no	no	3	3	2	1043225	PARTIALLY	SMARCC1:3:47651556_CELSR3:3:48694781	87.5	24	0.064	30.1	0.0346	0.2143	In-frame
SNU1077	WDR45L	AMZ1	WDR45L_AMZ1	1	-1	4	23	21	no	no		no	no	no	17	7	1	inter-chromosomal	YES	WDR45L:17:80574400_AMZ1:7:2739868	100	12	1.8	22.9	0.0263	0.8519	CDS-5UTR
SNU1077	SPTAN1	DNM1	SPTAN1_DNM1	-1	0	12	22	14	no	no		no	no	no	9	9	1	360014	PARTIALLY	SPTAN1:9:131340524_DNM1:9:130980510	100	14	0.33	26.5	0.0574	0.2865	Out-of-frame
JHUEM7	HIF1A	RP11-47I22.3	HIF1A_RP11-47I22.3	0	NA	16	21	17	no	no		no	no	yes	14	14	2	90226	YES	HIF1A:14:62188372_RP11-47I22.3:14:62117680	100	13	0.18	24.7	0.0078	0.0388	In-frame
KLE	PGAP3	GSDMB	PGAP3_GSDMB	-1	-1	13	21	19	no	no		no	no	no	17	17	3	221388	PARTIALLY	PGAP3:17:37840850_GSDMB:17:38062238	100	12	0.54	22.9	0.1311	0.4211	In-frame
MFE280	HIF1A	RP11-47I22.3	HIF1A_RP11-47I22.3	0	NA	20	20	18	no	no		no	no	yes	14	14	3	70692	PARTIALLY	HIF1A:14:62207906_RP11-47I22.3:14:62117680	100	13	0.18	24.7	0.0245	0.6957	Out-of-frame
JHUEM7	SEC14L2	UQCR10	SEC14L2_UQCR10	0	0	8	20	18	no	no		no	no	no	22	22	1	646409	YES	SEC14L2:22:30812076_UQCR10:22:30165667	100	13	0.12	24.7	0.1562	0.0225	Out-of-frame
KLE	RERE	ENO1	RERE_ENO1	2	2	4	18	15	no	no		no	no	no	1	1	2	57757	PARTIALLY	RERE:1:8877219_ENO1:1:8934976	100	14	0.15	26.5	0.2464	0.0003	5UTR-5UTR
HEC1A	TICAM1	PLIN3	TICAM1_PLIN3	0	0	6	18	12	no	no		no	no	no	19	19	1	29797	PARTIALLY	TICAM1:19:4831626_PLIN3:19:4861423	100	14	0.064	26.5	0.0779	0.0165	5UTR-5UTR
JHUEM7	SEC14L2	HORMAD2	SEC14L2_HORMAD2	0	0	11	17	12	no	no		no	no	no	22	22	2	305892	PARTIALLY	SEC14L2:22:30795707_HORMAD2:22:30489905	83.33	30	0.082	26.5	0.0612	0.6313	CDS-5UTR
HEC1B	PREX2	SDHB	PREX2_SDHB	-1	0	4	16	6	no	no		no	no	no	8	1	1	inter-chromosomal	YES	PREX2:8:68864770_SDHB:1:17371383	85.19	27	0.036	28.3	0.5161	0.0181	In-frame
EN	FOXO3	LACE1	FOXO3_LACE1	0	0	3	15	13	no	no		no	no	yes	6	6	1	42132	YES	FOXO3:6:108883032_LACE1:6:108840900	93.75	16	1.2	24.7	0.1923	0.375	In-frame
EN	UBE2D3	SLC9B1	UBE2D3_SLC9B1	-1	-1	2	15	12	no	no		no	no	yes	4	4	2	42822	YES	UBE2D3:4:103789872_SLC9B1:4:103832694	100	13	0.27	24.7	0.3	0.2927	Out-of-frame
HEC108	CRISPLD2	CDH13	CRISPLD2_CDH13	1	1	6	14	11	no	no		no	no	no	16	16	1	1368353	YES	CRISPLD2:16:84888435_CDH13:16:83520082	87.5	24	0.009	30.1	0.0261	0.7	NA
COLO684	RNF220	QSOX1	RNF220_QSOX1	1	2	7	14	12	no	no		no	no	no	1	1	1	135257232	YES	RNF220:1:44878394_QSOX1:1:180135626	100	17	0.007	31.9	0.0215	0.0534	In-frame
HEC6	ZHX1	ATAD2	ZHX1_ATAD2	1	1	10	14	13	no	no		no	no	no	8	8	3	83614	PARTIALLY	ZHX1:8:124286362_ATAD2:8:124369976	100	17	0.007	31.9	0.0638	0.0508	5UTR-CDS
JHUEM3	CA8	FAM110B	CA8_FAM110B	-1	2	6	13	13	no	no		no	no	no	8	8	2	2133782	PARTIALLY	CA8:8:61192248_FAM110B:8:59058466	100	13	0.47	24.7	0.1618	0.3333	CDS-5UTR
EFE184	EXD3	PNPLA7	EXD3_PNPLA7	1	1	25	13	10	no	no		no	no	yes	9	9	1	97779	YES	EXD3:9:140289755_PNPLA7:9:140387534	100	16	0.012	30.1	0.1857	0.7222	Out-of-frame
HEC59	LAMC1	DHX9	LAMC1_DHX9	0	0	6	13	13	no	no		no	no	no	1	1	1	123934803	PARTIALLY	LAMC1:1:182993269_DHX9:1:182852274	100	14	0.34	26.5	0.0082	0.0132	In-frame
EFE184	MLL	UBE4A	MLL_UBE4A	-1	0	4	13	13	no	no		yes	no	no	11	11	1	111942	YES	MLL:11:118347697_UBE4A:11:118235755	79.41	34	1	26.5	0.2453	0.13	CDS-5UTR
HEC251	RECQL5	H3F3B	RECQL5_H3F3B	2	2	9	12	8	no	no		no	no	no	17	17	1	127999	YES	RECQL5:17:73647266_H3F3B:17:73775265	88.89	18	0.36	24.7	0.0857	0.0024	CDS-5UTR
MFE319	UTRN	STX11	UTRN_STX11	NA	NA	5	12	11	no	no		no	no	no	6	6	2	105283	PARTIALLY	UTRN:6:144613043_STX11:6:144507760	100	14	0.24	26.5	0.1467	0.6875	CDS-5UTR
MFE296	BCAR3	DNTTIP2	BCAR3_DNTTIP2	0	2	2	11	10	no	no		no	no	yes	1	1	1	30216	YES	BCAR3:1:94311123_DNTTIP2:1:94341339	100	11	6.1	21.1	0.5238	0.0466	5UTR-CDS
MFE280	NUMB	HEATR4	NUMB_HEATR4	0	0	3	11	11	no	no		no	no	no	14	14	1	83183	YES	NUMB:14:73876645_HEATR4:14:73959828	100	12	2.3	22.9	0.0629	0.8462	5UTR-CDS
HEC6	VPS54	PELI1	VPS54_PELI1	-1	0	7	11	9	no	no		no	no	yes	2	2	3	124515	PARTIALLY	VPS54:2:64210998_PELI1:2:64335513	100	12	1.7	22.9	0.1029	0.0496	CDS-5UTR
MFE280	BLMH	MYO15B	BLMH_MYO15B	2	1	4	10	9	no	no		no	no	no	17	17	2	45008042	PARTIALLY	BLMH:17:28593903_MYO15B:17:73601945	100	13	0.81	24.7	0.0139	0.1525	CDS-5UTR
MFE280	SLC22A17	MYH7	SLC22A17_MYH7	1	1	6	10	10	no	no		no	no	no	14	14	3	85743	PARTIALLY	SLC22A17:14:23817715_MYH7:14:23903458	100	15	0.043	28.3	0.0116	0.8333	CDS-5UTR
MFE280	BRD8	ETF1	BRD8_ETF1	2	1	2	9	6	no	no		no	no	no	5	5	1	340284	YES	BRD8:5:137506034_ETF1:5:137846318	100	13	0.61	24.7	0.0093	0.0197	In-frame
EN	RGS3	BSPRY	RGS3_BSPRY	0	0	6	9	7	no	no		no	no	yes	9	9	1	109641	YES	RGS3:9:116226161_BSPRY:9:116116520	100	12	1.3	22.9	0.0865	0.45	Out-of-frame
EFE184	WDHD1	DLGAP5	WDHD1_DLGAP5	1	1	6	9	5	no	no		no	no	yes	14	14	3	162469	PARTIALLY	WDHD1:14:55493429_DLGAP5:14:55655898	100	15	0.052	28.3	0.0439	0.0085	CDS-5UTR
SNU685	BCAT1	CTDSP2	BCAT1_CTDSP2	2	2	5	8	7	no	no		no	no	no	12	12	1	19278482	YES	BCAT1:12:25101861_CTDSP2:12:58223379	89.47	19	0.41	26.5	0.0037	0.0152	Out-of-frame
HEC59	PTEN	PAPSS2	PTEN_PAPSS2	1	1	2	8	4	no	no		no	no	no	10	10	1	217519	YES	PTEN:10:89693008_PAPSS2:10:89475489	90	20	0.1	28.3	0.0285	0.03	In-frame
SNU685	RAMP1	NDP	RAMP1_NDP	1	NA	3	8	7	no	no		no	no	no	2	X	1	inter-chromosomal	YES	RAMP1:2:238786004_NDP:X:43818098	100	12	0.2	22.9	0.0261	0.5	CDS-5UTR
EFE184	TRAP1	CREBBP	TRAP1_CREBBP	0	1	5	8	5	no	no		no	yes	no	16	16	2	124783	PARTIALLY	TRAP1:16:3735997_CREBBP:16:3860780	94.74	19	0.25	26.5	0.0029	0.00336	In-frame
MFE280	BCAS4	THAP8	BCAS4_THAP8	2	2	2	7	7	no	no		no	no	no	20	19	3	inter-chromosomal	PARTIALLY	BCAS4:20:49446917_THAP8:19:36531038	100	11	1.1	21.1	0.0308	0.0526	Out-of-frame
EN	C2CD2	BARX2	C2CD2_BARX2	2	2	2	7	4	no	no		no	no	no	21	11	1	inter-chromosomal	YES	C2CD2:21:43319162_BARX2:11:129306646	92.86	14	5	21.1	0.1458	1	In-frame
JHUEM3	LAMA2	TUSC3	LAMA2_TUSC3	0	-1	2	7	7	no	no		no	no	no	6	8	1	inter-chromosomal	PARTIALLY	LAMA2:6:129663612_TUSC3:8:15517016	93.75	16	1.3	24.7	0.7	0.0167	Out-of-frame
HEC151	SLC12A4	DPEP2	SLC12A4_DPEP2	0	0	5	7	5	no	no		no	no	no	16	16	2	33117	PARTIALLY	SLC12A4:16:67988546_DPEP2:16:68021663	93.33	15	1.3	22.9	0.0212	0.2083	In-frame
EN	ZC3HAV1L	KLRG2	ZC3HAV1L_KLRG2	2	2	3	7	6	no	no		no	no	no	7	7	2	445704	PARTIALLY	ZC3HAV1L:7:138719289_KLRG2:7:139164993	100	12	0.48	22.9	0.1923	0.2778	Out-of-frame
HEC1B	REV1	AFF3	REV1_AFF3	1	1	6	6	6	no	no		no	no	no	2	2	1	106419	YES	REV1:2:100078958_AFF3:2:100185377	90.48	21	0.032	30.1	0.0397	0.667	Out-of-frame
HEC151	ATP5B	PTGES3	ATP5B_PTGES3	0	0	2	5	4	no	no		no	no	no	12	12	1	23808	YES	ATP5B:12:57036242_PTGES3:12:57060050	100	12	0.42	22.9	0.0008	0.001	Out-of-frame
SNU685	BICD1	CASC1	BICD1_CASC1	2	2	3	5	4	no	no		no	no	no	12	12	1	7093173	YES	BICD1:12:32369393_CASC1:12:25276220	93.75	16	0.77	24.7	0.0042	0.25	In-frame
HEC59	CCNL2	MRPL20	CCNL2_MRPL20	0	0	2	5	3	no	no		no	no	no	1	1	1	4023	YES	CCNL2:1:1333613_MRPL20:1:1337636	NA	NA	100	0	0.0095	0.005	Out-of-frame
MFE319	KIF26B	EFCAB2	KIF26B_EFCAB2	NA	NA	3	5	3	no	no		no	no	no	1	1	2	74600	PARTIALLY	KIF26B:1:245319985_EFCAB2:1:245245385	93.75	16	1.6	24.7	0.0545	0.0556	In-frame
MFE280	MPP7	PARD3	MPP7_PARD3	-1	1	2	5	5	no	no		no	no	no	10	10	1	5828721	YES	MPP7:10:28591790_PARD3:10:34420511	100	13	1.1	24.7	0.2	0.0495	5UTR-CDS
EFE184	PCNXL3	XRRA1	PCNXL3_XRRA1	1	1	8	5	3	no	no		no	no	no	11	11	2	9187528	PARTIALLY	PCNXL3:11:65386538_XRRA1:11:74574066	100	14	0.41	26.5	0.1071	0.1579	In-frame
HEC1B	TICAM1	PLIN3	TICAM1_PLIN3	-1	-1	5	5	5	no	no		no	no	no	19	19	1	29797	YES	TICAM1:19:4831626_PLIN3:19:4861423	100	14	0.064	26.5	0.0455	0.005	5UTR-5UTR
MFE280	WDR76	PDIA3	WDR76_PDIA3	0	0	5	5	4	no	no		no	no	no	15	15	1	79567	YES	WDR76:15:44128414_PDIA3:15:44048847	100	15	0.043	28.3	0.0309	0.014	Out-of-frame
HEC59	ZBTB20	LSAMP	ZBTB20_LSAMP	2	1	4	5	5	no	no		no	no	yes	3	3	1	878251	YES	ZBTB20:3:114693213_LSAMP:3:115571464	86.36	22	0.81	22.9	0.25	0.8333	5UTR-CDS
HEC59	BRE	GPN1	BRE_GPN1	1	2	11	4	4	no	no		no	no	yes	2	2	1	300049	PARTIALLY	BRE:2:28152775_GPN1:2:27852726	100	11	2	21.1	0.0112	0.005	Out-of-frame
SNU1077	LRRC40	PALMD	LRRC40_PALMD	1	1	3	4	1	no	no		no	no	no	1	1	1	29481159	YES	LRRC40:1:70671073_PALMD:1:100152232	93.33	15	0.9	22.9	0.0169	0.8	Out-of-frame
MFE280	REV3L	GTF3C6	REV3L_GTF3C6	2	2	4	4	4	no	no		no	no	no	6	6	1	410204	YES	REV3L:6:111693799_GTF3C6:6:111283595	94.12	17	0.1	26.5	0.0157	0.0024	Out-of-frame
HEC50B	TAF15	C17orf50	TAF15_C17orf50	0	1	2	4	4	no	no		no	no	no	17	17	2	60176	YES	TAF15:17:34151202_C17orf50:17:34091026	93.33	15	0.27	22.9	0.0016	0.75	Out-of-frame
HEC59	ANXA3	FRAS1	ANXA3_FRAS1	-1	-1	3	3	3	no	no		no	no	no	4	4	2	103289	PARTIALLY	ANXA3:4:79494421_FRAS1:4:79391132	100	12	2.6	22.9	0.0037	0.1176	Out-of-frame
EFE184	BRK1	FANCD2	BRK1_FANCD2	1	1	4	3	1	no	no		no	no	yes	3	3	3	30508	PARTIALLY	BRK1:3:10167392_FANCD2:3:10136884	100	14	0.065	26.5	0.0003	0.0058	In-frame
HEC59	CCDC157	MTMR3	CCDC157_MTMR3	0	0	2	3	3	no	no		no	no	no	22	22	1	366977	YES	CCDC157:22:30770080_MTMR3:22:30403103	94.12	17	0.28	26.5	0.0811	0.0268	Out-of-frame
RL952	EXOC6B	TACR1	EXOC6B_TACR1	NA	NA	2	3	3	no	no		no	no	no	2	2	1	2655605	YES	EXOC6B:2:72692289_TACR1:2:75347894	100	12	1.7	22.9	0.0129	1	Out-of-frame
EFE184	MICALL1	FBLN2	MICALL1_FBLN2	1	2	2	3	3	no	no		no	no	no	22	3	1	inter-chromosomal	PARTIALLY	MICALL1:22:38329119_FBLN2:3:13611815	89.47	19	0.21	26.5	0.0103	0.0101	CDS-5UTR
MFE280	SLX4	ADCY9	SLX4_ADCY9	0	0	2	3	3	no	no		no	no	no	16	16	1	387036	YES	SLX4:16:3656475_ADCY9:16:4043511	94.12	17	0.58	26.5	0.0698	0.0652	Out-of-frame
SNU685	TARBP1	ARID4B	TARBP1_ARID4B	1	1	5	3	3	no	no		no	no	no	1	1	1	837894	YES	TARBP1:1:234586174_ARID4B:1:235424067	86.36	22	0.32	26.5	0.0154	0.0219	Out-of-frame
HEC151	AC008073.5	DTNB	AC008073.5_DTNB	0	0	2	2	2	no	no		no	no	no	2	2	1	1408796	YES	AC008073.5:2:24296946_DTNB:2:25705742	93.33	15	0.23	22.9	0.0011	0.0192	In-frame
HEC50B	ANKHD1	RICTOR	ANKHD1_RICTOR	0	-2	2	2	2	no	no		no	no	no	5	5	2	799720	PARTIALLY	ANKHD1:5:139781858_RICTOR:5:38982138	94.74	19	0.82	26.5	0.0021	0.0217	Out-of-frame
JHUEM3	FAM110B	FAM49B	FAM110B_FAM49B	2	2	2	2	2	no	no		no	no	no	8	8	2	71866269	YES	FAM110B:8:58988182_FAM49B:8:130854451	100	11	3.3	21.1	0.0417	0.0015	5UTR-CDS
MFE280	NME5	CDC23	NME5_CDC23	2	2	2	2	2	no	no		no	no	no	5	5	1	79964	YES	NME5:5:137454507_CDC23:5:137534471	93.33	15	0.46	22.9	0.0323	0.0047	In-frame
MFE280	PTPN13	MEPE	PTPN13_MEPE	1	1	2	2	1	no	no		no	no	no	4	4	2	1061744	PARTIALLY	PTPN13:4:87694111_MEPE:4:88755855	94.12	17	0.19	26.5	0.0027	0.1667	CDS-5UTR
HEC59	RDX	ZC3H12C	RDX_ZC3H12C	0	1	3	2	1	no	no		no	no	no	11	11	1	119617	YES	RDX:11:110143261_ZC3H12C:11:110023644	100	15	0.13	28.3	0.0039	0.5	Out-of-frame
HEC59	TPD52	ZNF704	TPD52_ZNF704	1	0	2	2	2	no	no		no	no	no	8	8	1	600509	YES	TPD52:8:80954855_ZNF704:8:81555364	81.48	27	0.48	26.5	0.0061	0.0677	In-frame
MFE280	ATAD2B	ITSN2	ATAD2B_ITSN2	1	1	2	1	1	no	no		no	no	yes	2	2	1	363650	YES	ATAD2B:2:24080285_ITSN2:2:24443935	90	20	0.15	28.3	0.0333	0.01	Out-of-frame
HEC251	C1orf132	CD34	C1orf132_CD34	NA	0	4	1	1	no	no		no	no	no	1	1	1	32077	PARTIALLY	C1orf132:1:208041271_CD34:1:208073348	NA	NA	100	0	0.3333	1	NA
HEC59	CAMKMT	SLC3A1	CAMKMT_SLC3A1	1	2	8	1	1	no	no		no	no	no	2	2	1	109589	PARTIALLY	CAMKMT:2:44617444_SLC3A1:2:44507855	100	11	1.9	21.1	0.0052	0.0133	In-frame
HEC59	COL18A1	ADARB1	COL18A1_ADARB1	0	1	3	1	1	no	no		no	no	yes	21	21	1	183455	YES	COL18A1:21:46825388_ADARB1:21:46641933	86.36	22	0.48	26.5	0.0011	0.0071	Out-of-frame
HEC251	DHX40	RNFT1	DHX40_RNFT1	0	0	3	1	1	no	no		no	no	yes	17	17	1	363801	YES	DHX40:17:57676844_RNFT1:17:58040645	100	13	0.28	24.7	0.0042	0.0052	Out-of-frame
SNU1077	OSBPL10	BSN	OSBPL10_BSN	1	-1	2	1	1	no	no		no	no	no	3	3	1	17744483	PARTIALLY	OSBPL10:3:31917925_BSN:3:49662408	88	25	0.03	31.9	0.0034	0.5	Out-of-frame
HEC50B	PLXNB1	PFKFB4	PLXNB1_PFKFB4	1	1	2	1	1	no	no		no	no	no	3	3	1	117005	YES	PLXNB1:3:48470662_PFKFB4:3:48587667	90.48	21	0.27	26.5	0.1	0.0079	5UTR-CDS
SNU1077	SHROOM3	STBD1	SHROOM3_STBD1	-1	-1	2	1	1	no	no		no	no	no	4	4	1	450551	YES	SHROOM3:4:77680848_STBD1:4:77230297	89.47	19	0.39	26.5	0.0028	0.0189	Out-of-frame
MFE296	TNS3	PKD1L1	TNS3_PKD1L1	0	0	2	1	1	no	no		no	no	no	7	7	1	284187	YES	TNS3:7:47622025_PKD1L1:7:47906212	94.74	19	0.71	26.5	0.0035	1	NA
EFE184	ZC3H3	TSTA3	ZC3H3_TSTA3	1	1	2	1	1	no	no		no	no	no	8	8	1	80466	YES	ZC3H3:8:144618427_TSTA3:8:144698893	88.89	18	0.16	24.7	0.0143	0.0009	CDS-5UTR
