# Supplementary material for: Novel kinase fusion transcripts found in endometrial cancer
Source: Sci Rep. 2015 Dec 22;5:18657. doi: 10.1038/srep18657 (PMC4687039; doi:10.1038/srep18657)
Supplement: Supplementary Table S4 [file srep18657-s4.xls]

## Sheet: Supplemetary Table 4
Supplementary Table S4. In-frame kinase fusions in 4336 TCGA clinical samples that supported more than 10 JSR and retained kinase domain
Cancer	Filename	5' Gene	3' Gene	fusion transcript	5' gene kinase	3' gene kinase	5'gene chromosome	3'gene chromosome	Discordant_n	Junc_n	perfectJSR_n	Junc_n	intact kinase domain	5' gene TAF	3' gene TAF	Evalue	5' gene Junction	3' gene Junction	Position_Consist
BRCA	TCGA-BH-A18T-01A-11R-A12D-07	WNK1	PRMT8	WNK1__PRMT8	yes	no	12	12	12	13	9	2	yes	0.0166	0.8	0.27	971436	3649772	PARTIALLY
LUSC	TCGA-34-5232-01A-21R-1820-07	ULK1	FBXW8	ULK1__FBXW8	yes	no	12	12	24	17	15	4	yes	0.1549	0.3438	0.25	132403929	117461952	PARTIALLY
BRCA	TCGA-E9-A1NA-01A-11R-A144-07	UHMK1	PPOX	UHMK1__PPOX	yes	no	1	1	27	26	26	2	yes	0.0923	0.1622	1.8	162487980	161139450	PARTIALLY
BRCA	TCGA-A1-A0SM-01A-11R-A084-07	TAOK1	ACER3	TAOK1__ACER3	yes	no	17	11	14	19	18	1	yes	0.38	0.066	1.2	27825539	76687333	YES
HNSC	TCGA-CV-5434-01A-01R-1686-07	ROCK1	DCC	ROCK1__DCC	yes	no	18	18	29	18	15	1	yes	0.1748	1	0.65	18586312	50912413	PARTIALLY
LGG	TCGA-CS-6186-01A-12R-2027-07	FGFR3	ELAVL3	FGFR3__ELAVL3	yes	no	4	19	308	76	65	1	yes	0.0409	0.8261	0.72	1808661	11577642	PARTIALLY
PRAD	TCGA-EJ-A7NM-01A-21R-A33R-07	FGFR3	AES	FGFR3__AES	yes	no	4	19	353	328	292	1	yes	0.8564	0.2346	0.076	1808661	3061255	YES
LGG	TCGA-FG-7643-01A-11R-2090-07	FGFR3	TACC3	FGFR3__TACC3	yes	no	4	4	3421	3247	2979	1	yes	0.7822	0.9816	0.12	1808661	1741429	PARTIALLY
GBM	TCGA-27-1835-01A-01R-1850-01	FGFR3	TACC3	FGFR3__TACC3	yes	no	4	4	3525	19783	17411	2	yes	0.9757	0.9476	0.12	1808661	1741429	PARTIALLY
BLCA	TCGA-CF-A3MH-01A-11R-A20F-07	FGFR3	TACC3	FGFR3__TACC3	yes	no	4	4	1831	3686	2998	1	yes	0.8955	0.936	0.12	1808661	1741429	PARTIALLY
LUSC	TCGA-66-2786-01A-01R-0851-07	FGFR3	TACC3	FGFR3__TACC3	yes	no	4	4	4157	4264	3894	1	yes	0.8656	0.9266	0.12	1808661	1741429	PARTIALLY
BLCA	TCGA-CF-A3MG-01A-11R-A20F-07	FGFR3	TACC3	FGFR3__TACC3	yes	no	4	4	918	1808	1520	2	yes	0.8768	0.8937	0.12	1808661	1741429	PARTIALLY
HNSC	TCGA-CV-7100-01A-11R-2016-07	FGFR3	TACC3	FGFR3__TACC3	yes	no	4	4	1499	859	792	2	yes	0.3668	0.7586	0.12	1808661	1741429	PARTIALLY
BLCA	TCGA-CF-A3MF-01A-12R-A21D-07	FGFR3	TACC3	FGFR3__TACC3	yes	no	4	4	507	142	129	1	yes	0.1042	0.6961	0.12	1808661	1741429	PARTIALLY
HNSC	TCGA-CR-6473-01A-11R-1873-07	FGFR3	TACC3	FGFR3__TACC3	yes	no	4	4	1222	512	454	2	yes	0.3892	0.6568	0.12	1808661	1739325	PARTIALLY
GBM	TCGA-76-4925-01A-01R-1850-01	FGFR3	TACC3	FGFR3__TACC3	yes	no	4	4	243	485	389	1	yes	0.5407	0.6047	0.12	1808661	1739325	PARTIALLY
LUSC	TCGA-39-5024-01A-21R-1820-07	FGFR3	TACC3	FGFR3__TACC3	yes	no	4	4	1181	497	440	1	yes	0.4087	0.2563	0.12	1808661	1741429	PARTIALLY
LUSC	TCGA-34-2608-01A-02R-0851-07	FGFR3	TACC3	FGFR3__TACC3	yes	no	4	4	19	16	14	1	yes	0.0804	0.1649	0.12	1808661	1741429	YES
THCA	TCGA-BJ-A0Z0-01A-11R-A10U-07	FGFR2	OFD1	FGFR2__OFD1	yes	no	10	X	53	41	38	1	yes	0.2808	0.4409	2.2	123243212	13754597	PARTIALLY
LUSC	TCGA-66-2765-01A-01R-0851-07	FGFR2	KIAA1967	FGFR2__KIAA1967	yes	no	10	8	40	11	9	1	yes	0.1594	0.1183	0.23	123243212	22464120	YES
BRCA	TCGA-D8-A13Z-01A-11R-A115-07	FGFR2	CCDC6	FGFR2__CCDC6	yes	no	10	10	26	23	19	1	yes	0.4423	0.0895	0.28	123243212	61612460	YES
GBM	TCGA-27-1837-01A-01R-1850-01	EGFR	SEPT14	EGFR__SEPT14	yes	no	7	7	22	490	434	1	yes	0.9193	1	1.3	55268106	55863785	YES
GBM	TCGA-28-1747-01C-01R-1850-01	EGFR	SEPT14	EGFR__SEPT14	yes	no	7	7	13	108	94	1	yes	0.1314	1	1.3	55268106	55863785	YES
GBM	TCGA-06-0750-01A-01R-1849-01	EGFR	SEPT14	EGFR__SEPT14	yes	no	7	7	6	229	196	1	yes	0.6451	0.9828	1.3	55268106	55863785	YES
LGG	TCGA-DU-6406-01A-11R-1708-07	EGFR	SEPT14	EGFR__SEPT14	yes	no	7	7	470	2978	2490	2	yes	0.9681	0.9722	1.3	55268106	55863785	PARTIALLY
GBM	TCGA-28-2513-01A-01R-1850-01	EGFR	SEPT14	EGFR__SEPT14	yes	no	7	7	34	992	844	1	yes	0.3553	0.8301	1.3	55268106	55863785	YES
GBM	TCGA-32-5222-01A-01R-1850-01	EGFR	SEPT14	EGFR__SEPT14	yes	no	7	7	17	840	587	1	yes	0.5829	0.2464	1.3	55268106	55863785	YES
BRCA	TCGA-AO-A129-01A-21R-A10J-07	ADRBK1	BAIAP2	ADRBK1__BAIAP2	yes	no	11	17	7	10	10	1	yes	0.0289	0.0481	0.034	67051844	79058632	YES
LUAD	TCGA-05-4427-01A-21R-1858-07	SWAP70	WEE1	SWAP70__WEE1	no	yes	11	11	55	18	17	2	yes	0.2125	0.2881	1.9	9685825	9597435	PARTIALLY
LUAD	TCGA-44-2665-01A-01R-A278-07	CLTC	ROS1	CLTC__ROS1	no	yes	17	6	20	45	38	2	yes	0.0446	0.2867	0.17	57768072	117642557	PARTIALLY
LUAD	TCGA-55-6986-01A-11R-1949-07	EZR	ROS1	EZR__ROS1	no	yes	6	6	172	185	154	2	yes	0.235	0.844	0.82	159191796	117645578	PARTIALLY
THCA	TCGA-FK-A3SG-01A-11R-A22L-07	AKAP13	RET	AKAP13__RET	no	yes	15	10	224	214	196	1	yes	0.7086	0.9511	0.22	86284726	43612032	PARTIALLY
THCA	TCGA-DJ-A4UQ-01A-11R-A250-07	CCDC6	RET	CCDC6__RET	no	yes	10	10	80	54	49	1	yes	0.6136	0.9153	0.34	61665880	43612032	PARTIALLY
THCA	TCGA-DJ-A4V5-01A-11R-A250-07	CCDC6	RET	CCDC6__RET	no	yes	10	10	83	81	70	1	yes	0.8182	0.8901	0.34	61665880	43612032	YES
THCA	TCGA-DJ-A3V3-01A-11R-A22U-07	CCDC6	RET	CCDC6__RET	no	yes	10	10	64	48	42	2	yes	0.7966	0.8868	0.34	61665880	43612032	PARTIALLY
THCA	TCGA-ET-A3DR-01A-11R-A19O-07	CCDC6	RET	CCDC6__RET	no	yes	10	10	89	47	42	1	yes	0.7231	0.8868	0.34	61665880	43612032	PARTIALLY
THCA	TCGA-EL-A3TB-01A-11R-A22L-07	CCDC6	RET	CCDC6__RET	no	yes	10	10	106	76	72	1	yes	0.9048	0.8636	0.34	61665880	43612032	PARTIALLY
THCA	TCGA-E3-A3E0-01A-11R-A20F-07	CCDC6	RET	CCDC6__RET	no	yes	10	10	122	75	70	1	yes	0.7653	0.8523	0.34	61665880	43612032	PARTIALLY
THCA	TCGA-FK-A3SE-01A-11R-A22L-07	CCDC6	RET	CCDC6__RET	no	yes	10	10	228	121	115	1	yes	0.7562	0.8462	0.34	61665880	43612032	PARTIALLY
THCA	TCGA-BJ-A0ZJ-01A-11R-A10U-07	CCDC6	RET	CCDC6__RET	no	yes	10	10	84	40	39	1	yes	0.7547	0.8	0.34	61665880	43612032	PARTIALLY
THCA	TCGA-DO-A1JZ-01A-11R-A13Y-07	CCDC6	RET	CCDC6__RET	no	yes	10	10	103	66	61	1	yes	0.6055	0.7857	0.34	61665880	43612032	YES
THCA	TCGA-CE-A13K-01A-11R-A10U-07	CCDC6	RET	CCDC6__RET	no	yes	10	10	65	31	30	1	yes	0.4493	0.775	0.34	61554231	43612032	YES
THCA	TCGA-BJ-A28Z-01A-11R-A16R-07	CCDC6	RET	CCDC6__RET	no	yes	10	10	58	23	17	1	yes	0.5897	0.6216	0.34	61665880	43612032	YES
THCA	TCGA-EL-A3T9-01A-21R-A22L-07	ERC1	RET	ERC1__RET	no	yes	12	10	22	14	13	1	yes	0.2295	0.875	0.55	1346070	43612032	YES
BRCA	TCGA-C8-A1HJ-01A-11R-A13Q-07	ERC1	RET	ERC1__RET	no	yes	12	10	16	12	12	1	yes	0.3871	0.8571	0.55	1250953	43612032	YES
THCA	TCGA-EM-A3FQ-01A-11R-A21D-07	ERC1	RET	ERC1__RET	no	yes	12	10	10	17	14	1	yes	0.4722	0.85	0.55	1553916	43612032	YES
THCA	TCGA-DE-A3KN-01A-11R-A20F-07	NCOA4	RET	NCOA4__RET	no	yes	10	10	106	44	42	1	yes	0.25	1	0.22	51582939	43612032	PARTIALLY
THCA	TCGA-EL-A3H3-01A-11R-A206-07	NCOA4	RET	NCOA4__RET	no	yes	10	10	63	35	35	1	yes	0.1934	0.9722	0.22	51582939	43612032	YES
THCA	TCGA-EM-A2CU-01A-12R-A180-07	NCOA4	RET	NCOA4__RET	no	yes	10	10	104	46	34	1	yes	0.2599	0.9388	0.22	51582939	43612032	PARTIALLY
THCA	TCGA-CE-A482-01A-11R-A23W-07	NCOA4	RET	NCOA4__RET	no	yes	10	10	123	59	46	1	yes	0.2878	0.8194	0.22	51582939	43612032	YES
THCA	TCGA-CE-A485-01A-11R-A23W-07	SPECC1L	RET	SPECC1L__RET	no	yes	22	10	48	21	17	1	yes	0.3818	0.8077	0.39	24734445	43612032	YES
THCA	TCGA-ET-A40R-01A-11R-A23N-07	TBL1XR1	RET	TBL1XR1__RET	no	yes	3	10	66	38	35	1	yes	0.7037	0.717	5.6	176765088	43612032	PARTIALLY
THCA	TCGA-CE-A481-01A-21R-A23W-07	TRIM27	RET	TRIM27__RET	no	yes	6	10	70	30	25	1	yes	0.2027	0.9677	2.1	28887789	43612032	PARTIALLY
LUAD	TCGA-55-6543-01A-11R-1755-07	TRIM33	RET	TRIM33__RET	no	yes	1	10	21	21	20	2	yes	0.6296	1	1.7	114964058	43612032	PARTIALLY
THCA	TCGA-EM-A1CS-01A-11R-A13Y-07	AGGF1	RAF1	AGGF1__RAF1	no	yes	5	3	32	17	17	1	yes	0.2537	0.0904	0.53	76335544	12641914	YES
BRCA	TCGA-EW-A1P4-01A-21R-A144-07	KCMF1	PRKDC	KCMF1__PRKDC	no	yes	2	8	48	24	23	3	yes	0.0651	0.0946	0.04	85255179	48772320	PARTIALLY
LUSC	TCGA-33-4533-01A-01R-1201-07	ADCY9	PRKCB	ADCY9__PRKCB	no	yes	16	16	19	10	8	1	yes	0.6667	0.5882	0.052	4163751	23999829	PARTIALLY
OV	TCGA-13-1477-01A-01R-1565-13	DDR1	PAK1	DDR1__PAK1	yes	yes	6	11	17	15	14	1	no/yes	0.0543	0.3846	1.9	30861200	77070062	YES
BRCA	TCGA-AO-A03U-01B-21R-A10J-07	ETV6	NTRK3	ETV6__NTRK3	no	yes	12	15	52	42	40	2	yes	0.2204	1	5.5	12022903	88483984	PARTIALLY
SKCM	TCGA-EB-A51B-01A-11R-A27Q-07	ETV6	NTRK3	ETV6__NTRK3	no	yes	12	15	18	17	14	2	yes	0.2182	1	5.5	12022903	88483984	PARTIALLY
THCA	TCGA-DJ-A4V0-01A-11R-A250-07	ETV6	NTRK3	ETV6__NTRK3	no	yes	12	15	11	10	8	1	yes	0.2381	0.7143	5.5	12006495	88576276	YES
THCA	TCGA-DJ-A3UV-01A-11R-A22L-07	ETV6	NTRK3	ETV6__NTRK3	no	yes	12	15	26	15	14	1	yes	0.3	0.5556	5.5	12006495	88576276	YES
THCA	TCGA-FE-A3PD-01A-11R-A220-07	ETV6	NTRK3	ETV6__NTRK3	no	yes	12	15	44	22	22	1	yes	0.5116	0.4783	5.5	12006495	88576276	YES
THCA	TCGA-E8-A438-01A-11R-A23W-07	ETV6	NTRK3	ETV6__NTRK3	no	yes	12	15	15	12	10	1	yes	0.6316	0.3429	5.5	12006495	88576276	YES
THCA	TCGA-CE-A27D-01A-11R-A16R-07	ETV6	NTRK3	ETV6__NTRK3	no	yes	12	15	33	12	10	1	yes	0.3871	0.3077	5.5	12006495	88576276	YES
THCA	TCGA-EL-A3ZN-01A-11R-A23N-07	ETV6	NTRK3	ETV6__NTRK3	no	yes	12	15	13	16	13	1	yes	0.4848	0.2963	5.5	12006495	88576276	YES
THCA	TCGA-ET-A39L-01A-12R-A19O-07	RBPMS	NTRK3	RBPMS__NTRK3	no	yes	8	15	78	42	38	1	yes	0.0637	0.8077	0.004	30361953	88576276	YES
HNSC	TCGA-CN-6997-01A-11R-2016-07	LYN	NTRK3	LYN__NTRK3	yes	yes	8	15	95	77	69	1	no/yes	0.2048	0.8021	0.051	56866543	88576276	YES
LGG	TCGA-HT-7680-01A-11R-2256-07	AFAP1	NTRK2	AFAP1__NTRK2	no	yes	4	9	115	54	51	2	yes	0.631	0.0316	0.015	7780489	87356807	PARTIALLY
LUAD	TCGA-55-8091-01A-11R-2241-07	TRIM24	NTRK2	TRIM24__NTRK2	no	yes	7	9	13	11	9	2	intact	0.1702	0.5714	0.71	138258387	87482158	PARTIALLY
THCA	TCGA-DJ-A4UP-01A-11R-A250-07	IRF2BP2	NTRK1	IRF2BP2__NTRK1	no	yes	1	1	241	195	11	3	intact	0.543	0.988	0.45	234744241	156844363	PARTIALLY
GBM	TCGA-06-5411-01A-01R-1849-01	NFASC	NTRK1	NFASC__NTRK1	no	yes	1	1	168	779	647	1	intact	0.7247	0.8842	0.29	204951148	156844363	PARTIALLY
THCA	TCGA-ET-A40S-01A-11R-A23N-07	SQSTM1	NTRK1	SQSTM1__NTRK1	no	yes	5	1	699	433	349	2	intact	0.3944	0.7634	1	179252226	156844363	PARTIALLY
THCA	TCGA-CE-A3MD-01A-11R-A20F-07	SSBP2	NTRK1	SSBP2__NTRK1	no	yes	5	1	154	87	81	1	intact	0.2979	1	0.84	80742687	156845312	PARTIALLY
THCA	TCGA-EM-A3AO-01A-11R-A206-07	TFG	NTRK1	TFG__NTRK1	no	yes	3	1	67	172	158	2	intact	0.5583	0.9504	100	100455560	156844363	YES
THCA	TCGA-EL-A3D4-01A-11R-A19O-07	TPM3	NTRK1	TPM3__NTRK1	no	yes	1	1	18	76	69	1	intact	0.1836	0.7677	3.7	154142876	156844363	PARTIALLY
LUAD	TCGA-78-7220-01A-11R-2039-07	CAPZA2	MET	CAPZA2__MET	no	yes	7	7	45	22	18	2	intact	0.0747	0.1186	0.16	116528244	116414935	PARTIALLY
LUAD	TCGA-93-A4JN-01A-11R-A24X-07	KIF5B	MET	KIF5B__MET	no	yes	10	7	31	10	8	1	intact	0.0763	0.0847	0.033	32306071	116411903	PARTIALLY
THCA	TCGA-FK-A3S3-01A-11R-A22L-07	TFG	MET	TFG__MET	no	yes	3	7	14	10	8	1	intact	0.0407	0.0719	1.6	100451516	116414935	YES
BRCA	TCGA-A2-A0D0-01A-11R-A00Z-07	TMEM87B	MERTK	TMEM87B__MERTK	no	yes	2	2	13	14	12	1	intact	0.2979	0.7	0.21	112813333	112751828	YES
BRCA	TCGA-A8-A09Q-01A-11R-A00Z-07	POLA1	MAP3K15	POLA1__MAP3K15	no	yes	X	X	14	12	10	1	intact	0.0896	0.9231	0.021	24906239	19428091	YES
LUSC	TCGA-60-2710-01A-01R-0851-07	ECT2	KALRN	ECT2__KALRN	no	yes	3	3	20	10	10	1	intact	0.0317	0.9091	0.14	172491812	124065990	YES
BRCA	TCGA-E9-A22D-01A-11R-A157-07	TTC13	JAK2	TTC13__JAK2	no	yes	1	9	34	32	30	3	intact	0.641	0.3731	0.61	231075132	5064883	PARTIALLY
LUSC	TCGA-22-5480-01A-01R-1635-07	BAG4	FGFR1	BAG4__FGFR1	no	yes	8	8	33	25	23	4	intact	0.1084	0.0517	0.27	38050313	38283763	PARTIALLY
BRCA	TCGA-AR-A250-01A-31R-A169-07	PDK2	CDK12	PDK2__CDK12	yes	yes	17	17	24	26	24	1	no/yes	0.0322	0.1757	1	48182806	37627132	YES
THCA	TCGA-ET-A2MX-01A-11R-A23N-07	BCL2L11	BRAF	BCL2L11__BRAF	no	yes	2	7	8	12	10	4	yes	0.4706	0.5	0.32	111881716	140482957	PARTIALLY
PRAD	TCGA-EJ-A8FN-01A-11R-A352-07	C7orf73	BRAF	C7orf73__BRAF	no	yes	7	7	10	10	10	1	yes	0.0276	0.4167	0.39	135357554	140487384	YES
THCA	TCGA-DE-A0Y2-01A-11R-A10U-07	MACF1	BRAF	MACF1__BRAF	no	yes	1	7	163	167	154	1	yes	0.5405	0.7422	2.1	39896580	140487384	YES
THCA	TCGA-J8-A3O1-01A-11R-A21D-07	MKRN1	BRAF	MKRN1__BRAF	no	yes	7	7	21	35	34	2	yes	0.0856	0.382	0.33	140158807	140487384	PARTIALLY
LGG	TCGA-HT-8104-01A-11R-2404-07	ANK2	ALPK1	ANK2__ALPK1	no	yes	4	4	6	16	14	2	yes	0.2381	0.6818	0.79	113825670	113350305	YES
LUAD	TCGA-67-6215-01A-11R-1755-07	EML4	ALK	EML4__ALK	no	yes	2	2	31	40	37	1	yes	0.3419	1	0.35	42491871	29446394	YES
LUAD	TCGA-67-6216-01A-11R-1755-07	EML4	ALK	EML4__ALK	no	yes	2	2	10	10	9	2	yes	0.0923	1	0.35	42492091	29446394	YES
LUAD	TCGA-78-7163-01A-12R-2066-07	EML4	ALK	EML4__ALK	no	yes	2	2	51	61	51	1	yes	0.4586	1	0.35	42522656	29446394	YES
LUAD	TCGA-50-8460-01A-11R-2326-07	EML4	ALK	EML4__ALK	no	yes	2	2	13	13	11	2	yes	0.3243	0.9231	0.35	42492091	29446394	YES
THCA	TCGA-E8-A432-01A-11R-A23N-07	EML4	ALK	EML4__ALK	no	yes	2	2	57	47	29	4	yes	0.3922	0.4444	0.35	42492091	29449940	PARTIALLY
THCA	TCGA-EL-A4KD-01A-11R-A250-07	GTF2IRD1	ALK	GTF2IRD1__ALK	no	yes	7	2	14	33	23	1	yes	0.4583	0.9706	0.37	73935627	29446394	YES
THCA	TCGA-DJ-A3US-01A-11R-A22L-07	STRN	ALK	STRN__ALK	no	yes	2	2	13	16	14	1	yes	0.4571	0.9412	0.52	37143221	29446394	YES
BLCA	TCGA-GV-A3QG-01A-11R-A220-07	TPM1	ALK	TPM1__ALK	no	yes	15	2	248	232	211	1	yes	0.1245	0.9831	0.18	63354844	29446394	YES
